# Supplementary material for: Rapid and Robust Multi-Phenotypic Assay System for ALS Using Human iPS Cells with Mutations in Causative Genes
Source: Int J Mol Sci. 2023 Apr 10;24(8):6987. doi: 10.3390/ijms24086987 (PMC10138792; doi:10.3390/ijms24086987)
Supplement: Supplementary file 1 [file ijms-24-06987-s001.zip]

Archive with 2 entries (2 files):
- Kondoet al SupFig_Submit_230407.pdf
- Kondoet al SupTable_Submit_230407.pdf
